# Supplementary material for: microRNA profile datasets of murine macrophages infected with different strains of Leptospira spp
Source: Sci Data. 2018 Aug 21;5:180171. doi: 10.1038/sdata.2018.171 (PMC6103260; doi:10.1038/sdata.2018.171)
Supplement: Supplementary file 1 [file sdata2018171-isa1.zip]

Archive with 3 entries (3 files):
- i_Investigation.txt
- s_study_Lopes.txt
- a_assay_Lopes.txt
