# Supplementary material for: microRNA profile datasets of murine macrophages infected with different strains of Leptospira spp
Source: Sci Data. 2018 Aug 21;5:180171. doi: 10.1038/sdata.2018.171 (PMC6103260; doi:10.1038/sdata.2018.171)
Supplement: Supplementary file 1 [file sdata2018171-isa1.zip › i_Investigation.txt]

# Investigation File generated for Scientific Data with Investigation File Authoring Tool version 0.1.0 on 23/07/2018 - This metadata file is CC0
ONTOLOGY SOURCE REFERENCE
Term Source Name	NCBITAXON	BTO	OBI	NCIT	EFO
Term Source File	http://data.bioontology.org/ontologies/NCBITAXON	http://data.bioontology.org/ontologies/BTO	http://data.bioontology.org/ontologies/OBI	http://data.bioontology.org/ontologies/NCIT	http://data.bioontology.org/ontologies/EFO
Term Source Version	2016AB	unknown	2014-08-18	17.06d	2.97
Term Source Description	National Center for Biotechnology Information (NCBI) Organismal Classification	BRENDA Tissue and Enzyme Source Ontology	Ontology for Biomedical Investigations	National Cancer Institute Thesaurus	Experimental Factor Ontology
INVESTIGATION
Investigation Identifier
Investigation Title
Investigation Description
Investigation Submission Date
Investigation Public Release Date
INVESTIGATION PUBLICATIONS
Investigation PubMed ID
Investigation Publication DOI
Investigation Publication Author List
Investigation Publication Title
Investigation Publication Status
Investigation Publication Status Term Accession Number
Investigation Publication Status Term Source REF
INVESTIGATION CONTACTS
Investigation Person Last Name
Investigation Person Mid Initials
Investigation Person First Name
Investigation Person Address
Investigation Person Phone
Investigation Person Fax
Investigation Person Email
Investigation Person Affiliation
Investigation Person Roles
Investigation Person Roles Term Accession Number
Investigation Person Roles Term Source REF
STUDY
Study Identifier	10.1038/sdata.2018.171
Study Title	microRNA profile datasets of murine macrophages infected with different strains of Leptospira spp
Study Submission Date	01/11/2017
Study Public Release Date	21/08/2018
Study Description	http://www.nature.com/articles/sdata2018171#abstract
Study File Name	s_study_Lopes.txt
Comment[Subject Keywords]	//;///
Comment[Manuscript Licence]	CC BY-4.0
Comment[Experimental Metadata Licence]	CC0
Comment[Supplementary Information File Name]	
Comment[Supplementary Information File Type]	x-zip-compressed
Comment[Supplementary Information File URL]	http://www.nature.com/articles/sdata2018171#supplementary-information
Comment[Data Repository]	Gene Expression Omnibus
Comment[Data Record Accession]	GSE105104
Comment[Data Record URI]	http://identifiers.org/geo/GSE105104
STUDY DESIGN DESCRIPTORS
Study Design Type	parallel group design	strain comparison design	microRNA profiling by array design
Study Design Type Term Accession Number	OBI:0500006	OBI:0001464	OBI:0001323
Study Design Type Term Source REF	OBI	OBI	OBI
STUDY PUBLICATIONS
Study PubMed ID	""
Study Publication DOI	doi:10.1371/journal.pntd.0006621
Study Publication Author List	""
Study Publication Title	""
Study Publication Status	published
Study Publication Status Term Accession Number	
Study Publication Status Term Source REF	
STUDY FACTORS
Study Factor Name	Leptospira infection strain	biological replicate
Study Factor Type	Leptospira	biological replicate
Study Factor Type Term Accession Number	NCIT:C76355	http://www.ebi.ac.uk/efo/EFO_0002091
Study Factor Type Term Source REF	NCIT	EFO
STUDY ASSAYS
Study Assay Measurement Type	microRNA profiling assay
Study Assay Measurement Type Term Accession Number	OBI:0001926
Study Assay Measurement Type Term Source REF	OBI
Study Assay Technology Type	microarray platform
Study Assay Technology Type Term Accession Number	OBI:0000052
Study Assay Technology Type Term Source REF	OBI
Study Assay Technology Platform	""
Study Assay File Name	a_assay_Lopes.txt
STUDY PROTOCOLS
Study Protocol Name	Cell culture	Bacterial culture	Infection of Macrophages	miRNA extraction and Quantification	Microtranscriptome Array
Study Protocol Type	cell line culture	Bacterial Culture System	experimental infection of cell culture	RNA extraction	microRNA profiling assay
Study Protocol Type Term Accession Number	OBI:0001911	NCIT:C97393	OBI:1110030	OBI:0666666	OBI:0001926
Study Protocol Type Term Source REF	OBI	NCIT	OBI	OBI	OBI
Study Protocol Description					
Study Protocol URI	""	""	""	""	""
Study Protocol Version					
Study Protocol Parameters Name	""	""	""	""	microarray; manufacturer
Study Protocol Parameters Name Term Accession Number	""	""	""	""	""
Study Protocol Parameters Name Term Source REF	""	""	""	""	""
Study Protocol Components Name	""	""	""	""	""
Study Protocol Components Type	""	""	""	""	""
Study Protocol Components Type Term Accession Number	""	""	""	""	""
Study Protocol Components Type Term Source REF	""	""	""	""	""
STUDY CONTACTS
Study Person Last Name	Garcia	Junior	Bragato	Melo	Lima	Peiró	Arnold	Marinho	Lopes
Study Person First Name	Leandro E.	Erivelto C. A.	Jaqueline P.	Larissa M.	Valéria F. M.	Juliana R.	Daniel R.	Márcia	Flavia L.
Study Person Mid Initials									
Study Person Email	""	""	""	""	""	""	""	""	flavialopes@fmva.unesp.br
Study Person Phone									
Study Person Fax									
Study Person Address									
Study Person Affiliation	Department of Support, Production and Animal Health, São Paulo State University (Unesp), School of Veterinary Medicine, Araçatuba, SP 16050-680, Brazil	Department of Support, Production and Animal Health, São Paulo State University (Unesp), School of Veterinary Medicine, Araçatuba, SP 16050-680, Brazil	Department of Clinics, Surgery and Animal Reproduction, São Paulo State University (Unesp), School of Veterinary Medicine, Araçatuba, SP 16050-680, Brazil	Department of Clinics, Surgery and Animal Reproduction, São Paulo State University (Unesp), School of Veterinary Medicine, Araçatuba, SP 16050-680, Brazil	Department of Clinics, Surgery and Animal Reproduction, São Paulo State University (Unesp), School of Veterinary Medicine, Araçatuba, SP 16050-680, Brazil	Department of Clinics, Surgery and Animal Reproduction, São Paulo State University (Unesp), School of Veterinary Medicine, Araçatuba, SP 16050-680, Brazil	Department of Support, Production and Animal Health, São Paulo State University (Unesp), School of Veterinary Medicine, Araçatuba, SP 16050-680, Brazil	Department of Support, Production and Animal Health, São Paulo State University (Unesp), School of Veterinary Medicine, Araçatuba, SP 16050-680, Brazil	Department of Support, Production and Animal Health, São Paulo State University (Unesp), School of Veterinary Medicine, Araçatuba, SP 16050-680, Brazil
Study Person Roles									
Study Person Roles Term Accession Number									
Study Person Roles Term Source REF									
Comment[Study Person ORCID]						0000-0002-9757-6318			0000-0002-3173-3712
Comment[Funder]									
Comment[FundRef ID]									
Comment[Funder Term Source REF]									
Comment[Grant Identifier]									
