# Supplementary material for: microRNA profile datasets of murine macrophages infected with different strains of Leptospira spp
Source: Sci Data. 2018 Aug 21;5:180171. doi: 10.1038/sdata.2018.171 (PMC6103260; doi:10.1038/sdata.2018.171)
Supplement: Supplementary file 1 [file sdata2018171-isa1.zip › s_study_Lopes.txt]

Source Name	Characteristics[organism]	Term Source REF	Term Accession Number	Characteristics[cell line]	Term Source REF	Term Accession Number	Protocol REF	Comment[cell line]	Protocol REF	Protocol REF	Protocol REF	Sample Name	Factor Value[Leptospira infection strain]	Factor Value[biological replicate]
Paul Ehrlich cell bank, Rio de Janeiro, Brazil	Mus musculus	NCBITAXON	http://purl.bioontology.org/ontology/NCBITAXON/10090	macrophage cell line	BTO	BTO:0002278	Cell culture	J774A.1 macrophages	Bacterial culture	Infection of Macrophages	miRNA extraction and Quantification	Macrophages_non-infected	non-infected	replicate
Paul Ehrlich cell bank, Rio de Janeiro, Brazil	Mus musculus	NCBITAXON	http://purl.bioontology.org/ontology/NCBITAXON/10090	macrophage cell line	BTO	BTO:0002278	Cell culture	J774A.1 macrophages	Bacterial culture	Infection of Macrophages	miRNA extraction and Quantification	Macrophages infected with saprophyte strain	saprophyte strain	replicate
Paul Ehrlich cell bank, Rio de Janeiro, Brazil	Mus musculus	NCBITAXON	http://purl.bioontology.org/ontology/NCBITAXON/10090	macrophage cell line	BTO	BTO:0002278	Cell culture	J774A.1 macrophages	Bacterial culture	Infection of Macrophages	miRNA extraction and Quantification	Macrophages infected with attenuated strain	attenuated strain	replicate
Paul Ehrlich cell bank, Rio de Janeiro, Brazil	Mus musculus	NCBITAXON	http://purl.bioontology.org/ontology/NCBITAXON/10090	macrophage cell line	BTO	BTO:0002278	Cell culture	J774A.1 macrophages	Bacterial culture	Infection of Macrophages	miRNA extraction and Quantification	Macrophages infected with virulent strain	virulent strain	replicate
