# Supplementary material for: microRNA profile datasets of murine macrophages infected with different strains of Leptospira spp
Source: Sci Data. 2018 Aug 21;5:180171. doi: 10.1038/sdata.2018.171 (PMC6103260; doi:10.1038/sdata.2018.171)
Supplement: Supplementary file 1 [file sdata2018171-isa1.zip › a_assay_Lopes.txt]

Sample Name	Protocol REF	Comment[GEO sample ID]	Parameter Value[microarray]	Parameter Value[manufacturer]	Assay Name	Raw Data File	Comment[Data Repository]	Comment[Data Record Accession]	Comment[Data Record URI]	Factor Value[Leptospira infection strain]	Factor Value[biological replicate]
Macrophages_non-infected	Microtranscriptome Array	GSM2817991	miRNA 4.1 Array strip	Affymetrix	Macrophages_non-infected_8h_rep1	GSE105104_RAW.tar	Gene Expression Omnibus	GSE105104	http://identifiers.org/geo/GSE105104	non-infected	replicate 1
Macrophages_non-infected	Microtranscriptome Array	GSM2817992	miRNA 4.1 Array strip	Affymetrix	Macrophages_non-infected_8h_rep2	GSE105104_RAW.tar	Gene Expression Omnibus	GSE105104	http://identifiers.org/geo/GSE105104	non-infected	replicate 2
Macrophages_non-infected	Microtranscriptome Array	GSM2817993	miRNA 4.1 Array strip	Affymetrix	Macrophages_non-infected_8h_rep3	GSE105104_RAW.tar	Gene Expression Omnibus	GSE105104	http://identifiers.org/geo/GSE105104	non-infected	replicate 3
Macrophages infected with saprophyte strain	Microtranscriptome Array	GSM2817994	miRNA 4.1 Array strip	Affymetrix	Macrophages infected with saprophyte strain_8h_rep1	GSE105104_RAW.tar	Gene Expression Omnibus	GSE105104	http://identifiers.org/geo/GSE105104	saprophyte strain	replicate 1
Macrophages infected with saprophyte strain	Microtranscriptome Array	GSM2817995	miRNA 4.1 Array strip	Affymetrix	Macrophages infected with saprophyte strain_8h_rep2	GSE105104_RAW.tar	Gene Expression Omnibus	GSE105104	http://identifiers.org/geo/GSE105104	saprophyte strain	replicate 2
Macrophages infected with saprophyte strain	Microtranscriptome Array	GSM2817996	miRNA 4.1 Array strip	Affymetrix	Macrophages infected with saprophyte strain_8h_rep3	GSE105104_RAW.tar	Gene Expression Omnibus	GSE105104	http://identifiers.org/geo/GSE105104	saprophyte strain	replicate 3
Macrophages infected with attenuated strain	Microtranscriptome Array	GSM2817997	miRNA 4.1 Array strip	Affymetrix	Macrophages infected with attenuated strain_8h_rep1	GSE105104_RAW.tar	Gene Expression Omnibus	GSE105104	http://identifiers.org/geo/GSE105104	attenuated strain	replicate 1
Macrophages infected with attenuated strain	Microtranscriptome Array	GSM2817998	miRNA 4.1 Array strip	Affymetrix	Macrophages infected with attenuated strain_8h_rep2	GSE105104_RAW.tar	Gene Expression Omnibus	GSE105104	http://identifiers.org/geo/GSE105104	attenuated strain	replicate 2
Macrophages infected with attenuated strain	Microtranscriptome Array	GSM2817999	miRNA 4.1 Array strip	Affymetrix	Macrophages infected with attenuated strain_8h_rep3	GSE105104_RAW.tar	Gene Expression Omnibus	GSE105104	http://identifiers.org/geo/GSE105104	attenuated strain	replicate 3
Macrophages infected with virulent strain	Microtranscriptome Array	GSM2818000	miRNA 4.1 Array strip	Affymetrix	Macrophages infected with virulent strain_8h_rep1	GSE105104_RAW.tar	Gene Expression Omnibus	GSE105104	http://identifiers.org/geo/GSE105104	virulent strain	replicate 1
Macrophages infected with virulent strain	Microtranscriptome Array	GSM2818001	miRNA 4.1 Array strip	Affymetrix	Macrophages infected with virulent strain_8h_rep2	GSE105104_RAW.tar	Gene Expression Omnibus	GSE105104	http://identifiers.org/geo/GSE105104	virulent strain	replicate 2
Macrophages infected with virulent strain	Microtranscriptome Array	GSM2818002	miRNA 4.1 Array strip	Affymetrix	Macrophages infected with virulent strain_8h_rep3	GSE105104_RAW.tar	Gene Expression Omnibus	GSE105104	http://identifiers.org/geo/GSE105104	virulent strain	replicate 3
